# Supplementary material for: Myocardial Infarction Susceptibility and the MTNR1B Polymorphisms
Source: Int J Mol Sci. 2023 Jul 14;24(14):11444. doi: 10.3390/ijms241411444 (PMC10380655; doi:10.3390/ijms241411444)
Supplement: Supplementary file 1 [file ijms-24-11444-s001.zip]

Archive with 1 entries (1 files):
- ijms-2493215-supplementary.pdf
